# Supplementary material for: Typical ictal pattern on MR perfusion scan for patients on the ictal–interictal continuum
Source: Epileptic Disord. 2025 Aug 6;27(5):1075–8. doi: 10.1002/epd2.70078 (PMC12574491; doi:10.1002/epd2.70078)
Supplement: Supplementary file 1 — Data S1. [file EPD2-27-1075-s001.zip]

Archive with 2 entries (2 files):
- IIC MRP Supplemental Revision 2.docx
- Epileptic Disorders IIC slides.pdf
